# Supplementary material for: Cocktail Effect of Endocrine Disrupting Chemicals: Application to Chlorpyrifos in Lavender Essential Oils
Source: Int J Environ Res Public Health. 2022 Oct 10;19(19):12984. doi: 10.3390/ijerph191912984 (PMC9566273; doi:10.3390/ijerph191912984)
Supplement: Supplementary file 1 [file ijerph-19-12984-s001.zip]

Archive with 2 entries (2 files):
- IJERPH 20220907 supplemental data.pdf
- supplemental data 1.pdf
